# Supplementary material for: On the Willingness to Pay for social media/messenger services taking into account personality and sent/received messages among WhatsApp users
Source: Heliyon. 2024 Mar 31;10(9):e28840. doi: 10.1016/j.heliyon.2024.e28840 (PMC11058879; doi:10.1016/j.heliyon.2024.e28840)
Supplement: Multimedia component 2 [file mmc2.xlsx]

## Sheet: Tabelle1
Name	N	Missing	Individual Values	Minimum	Maximum	Mean	Median	SD	Skew	Kurtosis	25% Quantile	50% Quantile	75% Quantile	Lower Outliers	Higher Outliers
Demography
Age	2924	0	0	13	71	24.361	23	7.788	1.911	8.494	19	23	27	-	39
Sex	2924	0	0	1	2	1.611	2	0.487	-0.457	1.209	1	2	2	-	-
Education	2924	0	0	1	7	4.95	5	1.646	-0.561	2.769	4	5	7	-	-
Personality
Openness	2924	0	-	1.1	5	3.549	3.6	0.653	-0.359	2.741	3.1	3.6	4	1.75	-
Conscientiousness	2924	0	-	1.111	5	3.394	3.444	0.688	-0.245	2.75	2.889	3.444	3.889	1.389	-
Extraversion	2924	0	-	1	5	3.231	3.25	0.804	-0.072	2.352	2.625	3.25	3.875	-	-
Agreeableness	2924	0	-	1.556	5	3.518	3.556	0.569	-0.36	3.034	3.111	3.556	3.889	1.944	-
Neuroticism	2924	0	-	1	5	3.05	3	0.785	-0.03	2.466	2.5	3	3.625	-	-
Willingness to Pay
WtP	2924	0	-	1	5	2.719	2.75	1.117	0.072	2.128	2	2.75	3.5	-	-
WtP group	2924	0	-	-1	1	-0.24	0	0.805	0.461	1.688	-1	0	0	-	-
WtPA-MSG	2924	0	-	0	35	2.532	2	3.109	3.017	20.593	0	2	4	-	10
WtPA-MSG (winsorized)	2924	0	-	0	10	2.428	2	2.602	1.297	4.31	0	2	4	-	10
WtPA-SM	2924	0	-	0	50	1.839	1	3.029	5.238	59.942	0	1	3	-	7.5
WtPA-SM (winsorized)	2924	0	-	0	7.5	1.659	1	2.118	1.214	3.453	0	1	3	-	7.5
WhatsApp messages
WhatsApp-SENT	2924	0	-	0	29952.9	2175.39	725.432	3995.5	3.544	17.85	192.196	725.432	2151.76	-	5091.12
WhatsApp-SENT (winsorized)	2924	0	-	0	5091.12	1465.34	725.432	1685.87	1.192	3.016	192.196	725.432	2151.76	-	5091.12
WhatsApp-RECV	2924	0	-	0.031	80000	4099.03	1416.28	7730.32	4.328	28.679	445.888	1416.28	3955.35	-	9219.55
WhatsApp-RECV (winsorized)	2924	0	-	0.031	9219.55	2743.05	1416.28	3055.74	1.184	3	445.888	1416.28	3955.35	-	9219.55
