# Supplementary material for: On the Willingness to Pay for social media/messenger services taking into account personality and sent/received messages among WhatsApp users
Source: Heliyon. 2024 Mar 31;10(9):e28840. doi: 10.1016/j.heliyon.2024.e28840 (PMC11058879; doi:10.1016/j.heliyon.2024.e28840)
Supplement: Multimedia component 3 [file mmc3.xlsx]

## Sheet: Tabelle1
Correlations with demography
	Age	Age (m)	Age (f)	Education	Education (m)	Education (f)	WtP	WtP (m)	WtP (f)	WtPA-MSG (winsorized)	WtPA-MSG (winsorized) (m)	WtPA-MSG (winsorized) (f)	WtPA-SM (winsorized)	WtPA-SM (winsorized) (m)	WtPA-SM (winsorized) (f)
WtP	rs = 0.010 / p = 0.594	rs = -0.058 / p = 0.051	rs = 0.063 / p = 0.008	rs = 0.077 / p < 0.001	rs = 0.018 / p = 0.554	rs = 0.112 / p < 0.001	rs = 1.000 / p < 0.001	rs = 1.000 / p < 0.001	rs = 1.000 / p < 0.001	rs = 0.382 / p < 0.001	rs = 0.423 / p < 0.001	rs = 0.350 / p < 0.001	rs = 0.559 / p < 0.001	rs = 0.600 / p < 0.001	rs = 0.530 / p < 0.001
WtPA-MSG (winsorized)	rs = -0.083 / p < 0.001	rs = -0.103 / p = 0.001	rs = -0.067 / p = 0.005	rs = 0.010 / p = 0.573	rs = 0.018 / p = 0.551	rs = 0.000 / p = 0.994	rs = 0.382 / p < 0.001	rs = 0.423 / p < 0.001	rs = 0.350 / p < 0.001	rs = 1.000 / p < 0.001	rs = 1.000 / p < 0.001	rs = 1.000 / p < 0.001	rs = 0.516 / p < 0.001	rs = 0.499 / p < 0.001	rs = 0.525 / p < 0.001
WtPA-SM (winsorized)	rs = -0.084 / p < 0.001	rs = -0.132 / p < 0.001	rs = -0.047 / p = 0.048	rs = -0.028 / p = 0.137	rs = -0.045 / p = 0.126	rs = -0.021 / p = 0.368	rs = 0.559 / p < 0.001	rs = 0.600 / p < 0.001	rs = 0.530 / p < 0.001	rs = 0.516 / p < 0.001	rs = 0.499 / p < 0.001	rs = 0.525 / p < 0.001	rs = 1.000 / p < 0.001	rs = 1.000 / p < 0.001	rs = 1.000 / p < 0.001
WhatsApp-SENT (winsorized)	rs = -0.062 / p = 0.001	rs = -0.048 / p = 0.107	rs = -0.064 / p = 0.007	rs = 0.035 / p = 0.059	rs = 0.059 / p = 0.048	rs = 0.010 / p = 0.662	rs = 0.015 / p = 0.427	rs = 0.023 / p = 0.434	rs = 0.001 / p = 0.964	rs = 0.071 / p < 0.001	rs = 0.038 / p = 0.197	rs = 0.087 / p < 0.001	rs = 0.074 / p < 0.001	rs = 0.066 / p = 0.025	rs = 0.074 / p = 0.002
WhatsApp-RECV (winsorized)	rs = -0.135 / p < 0.001	rs = -0.136 / p < 0.001	rs = -0.134 / p < 0.001	rs = 0.002 / p = 0.896	rs = 0.048 / p = 0.103	rs = -0.030 / p = 0.204	rs = 0.003 / p = 0.851	rs = 0.025 / p = 0.405	rs = -0.014 / p = 0.557	rs = 0.062 / p = 0.001	rs = 0.044 / p = 0.140	rs = 0.073 / p = 0.002	rs = 0.073 / p < 0.001	rs = 0.078 / p = 0.009	rs = 0.070 / p = 0.003
Correlations with personality
	Age	Age (m)	Age (f)	WtP	WtP (m)	WtP (f)	WtPA-MSG (winsorized)	WtPA-MSG (winsorized) (m)	WtPA-MSG (winsorized) (f)	WtPA-SM (winsorized)	WtPA-SM (winsorized) (m)	WtPA-SM (winsorized) (f)	WtP Question 1	WtP Question 1 (m)	WtP Question 1 (f)	WtP Question 2	WtP Question 2 (m)	WtP Question 2 (f)	WtP Question 3	WtP Question 4 (m)	WtP Question 3 (f)	WtP Question 4	WtP Question 4 (m)	WtP Question 4 (f)	WhatsApp-SENT (winsorized)	WhatsApp-SENT (winsorized) (m)	WhatsApp-SENT (winsorized) (f)	WhatsApp-RECV (winsorized)	WhatsApp-RECV (winsorized) (m)	WhatsApp-RECV (winsorized) (f)
Openness	rs = 0.030 / p = 0.103	rs = 0.050 / p = 0.095	rs = 0.025 / p = 0.289	r = 0.059 / p = 0.001	r = 0.062 / p = 0.038	r = 0.052 / p = 0.029	rs = 0.026 / p = 0.155	rs = 0.004 / p = 0.881	rs = 0.034 / p = 0.150	rs = 0.029 / p = 0.112	rs = 0.025 / p = 0.399	rs = 0.029 / p = 0.228	rs = 0.007 / p = 0.701	rs = 0.013 / p = 0.656	rs = 0.002 / p = 0.940	rs = 0.022 / p = 0.229	rs = 0.017 / p = 0.567	rs = 0.019 / p = 0.418	rs = 0.062 / p = 0.001	rs = 0.073 / p = 0.014	rs = 0.052 / p = 0.029	rs = 0.074 / p < 0.001	rs = 0.064 / p = 0.031	rs = 0.073 / p = 0.002	rs = 0.005 / p = 0.768	rs = 0.055 / p = 0.063	rs = -0.034 / p = 0.155	rs = -0.006 / p = 0.736	rs = 0.029 / p = 0.324	rs = -0.032 / p = 0.177
Conscientiousness	rs = 0.050 / p = 0.007	rs = 0.042 / p = 0.158	rs = 0.071 / p = 0.003	r = 0.064 / p < 0.001	r = 0.062 / p = 0.038	r = 0.058 / p = 0.015	rs = 0.021 / p = 0.264	rs = 0.023 / p = 0.439	rs = 0.010 / p = 0.659	rs = -0.010 / p = 0.578	rs = 0.005 / p = 0.862	rs = -0.029 / p = 0.218	rs = 0.070 / p < 0.001	rs = 0.034 / p = 0.246	rs = 0.089 / p < 0.001	rs = 0.085 / p < 0.001	rs = 0.056 / p = 0.058	rs = 0.090 / p < 0.001	rs = 0.012 / p = 0.520	rs = 0.005 / p = 0.871	rs = 0.008 / p = 0.748	rs = 0.045 / p = 0.015	rs = 0.078 / p = 0.009	rs = 0.010 / p = 0.673	rs = -0.013 / p = 0.481	rs = -0.004 / p = 0.883	rs = -0.035 / p = 0.135	rs = -0.023 / p = 0.214	rs = -0.005 / p = 0.861	rs = -0.039 / p = 0.097
Extraversion	rs = -0.013 / p = 0.477	rs = -0.063 / p = 0.034	rs = 0.028 / p = 0.231	r = 0.082 / p < 0.001	r = 0.065 / p = 0.029	r = 0.088 / p < 0.001	rs = 0.037 / p = 0.046	rs = 0.030 / p = 0.319	rs = 0.037 / p = 0.115	rs = 0.046 / p = 0.013	rs = 0.075 / p = 0.012	rs = 0.023 / p = 0.332	rs = 0.050 / p = 0.007	rs = 0.019 / p = 0.519	rs = 0.071 / p = 0.003	rs = 0.068 / p < 0.001	rs = 0.046 / p = 0.124	rs = 0.075 / p = 0.002	rs = 0.064 / p < 0.001	rs = 0.051 / p = 0.083	rs = 0.069 / p = 0.003	rs = 0.081 / p < 0.001	rs = 0.087 / p = 0.003	rs = 0.068 / p = 0.004	rs = 0.195 / p < 0.001	rs = 0.231 / p < 0.001	rs = 0.166 / p < 0.001	rs = 0.158 / p < 0.001	rs = 0.186 / p < 0.001	rs = 0.138 / p < 0.001
Agreeableness	rs = 0.100 / p < 0.001	rs = 0.131 / p < 0.001	rs = 0.097 / p < 0.001	r = 0.103 / p < 0.001	r = 0.107 / p < 0.001	r = 0.091 / p < 0.001	rs = 0.070 / p < 0.001	rs = 0.060 / p = 0.044	rs = 0.060 / p = 0.011	rs = 0.085 / p < 0.001	rs = 0.081 / p = 0.006	rs = 0.076 / p = 0.001	rs = 0.071 / p < 0.001	rs = 0.085 / p = 0.004	rs = 0.058 / p = 0.013	rs = 0.096 / p < 0.001	rs = 0.081 / p = 0.006	rs = 0.093 / p < 0.001	rs = 0.086 / p < 0.001	rs = 0.086 / p = 0.004	rs = 0.077 / p = 0.001	rs = 0.110 / p < 0.001	rs = 0.129 / p < 0.001	rs = 0.083 / p < 0.001	rs = -0.002 / p = 0.902	rs = -0.032 / p = 0.281	rs = -0.003 / p = 0.902	rs = -0.018 / p = 0.332	rs = -0.046 / p = 0.119	rs = -0.008 / p = 0.724
Neuroticism	rs = -0.079 / p < 0.001	rs = -0.037 / p = 0.218	rs = -0.089 / p < 0.001	r = -0.005 / p = 0.806	r = 0.028 / p = 0.344	r = -0.048 / p = 0.041	rs = 0.025 / p = 0.182	rs = 0.012 / p = 0.689	rs = 0.012 / p = 0.621	rs = 0.052 / p = 0.005	rs = 0.072 / p = 0.015	rs = 0.029 / p = 0.226	rs = -0.020 / p = 0.280	rs = 0.024 / p = 0.418	rs = -0.065 / p = 0.006	rs = -0.022 / p = 0.239	rs = -0.009 / p = 0.771	rs = -0.057 / p = 0.017	rs = 0.030 / p = 0.108	rs = 0.077 / p = 0.009	rs = -0.016 / p = 0.510	rs = 0.007 / p = 0.690	rs = 0.000 / p = 0.990	rs = -0.010 / p = 0.675	rs = 0.083 / p < 0.001	rs = 0.021 / p = 0.481	rs = 0.097 / p < 0.001	rs = 0.063 / p = 0.001	rs = 0.008 / p = 0.786	rs = 0.094 / p < 0.001
Gender differences
	males (n = 1136)	females (n = 1788)	Test Results
Openness	M = 3.492 (SD = 0.663)	M = 3.585 (SD = 0.645)	t = -3.76 / p < 0.001 / d = 0.14
Conscientiousness	M = 3.286 (SD = 0.681)	M = 3.462 (SD = 0.684)	t = -6.79 / p < 0.001 / d = 0.26
Extraversion	M = 3.141 (SD = 0.813)	M = 3.288 (SD = 0.794)	t = -4.84 / p < 0.001 / d = 0.18
Agreeableness	M = 3.402 (SD = 0.572)	M = 3.592 (SD = 0.555)	t = -8.92 / p < 0.001 / d = 0.34
Neuroticism	M = 2.812 (SD = 0.781)	M = 3.201 (SD = 0.748)	t = -13.50 / p < 0.001 / d = 0.51
WtP	M = 2.654 (SD = 1.173)	M = 2.760 (SD = 1.078)	t = -2.52 / p = 0.012 / d = 0.10
WtPA-MSG (winsorized)	M = 2.299 (SD = 2.564)	M = 2.510 (SD = 2.624)	W = 4181524.00 / p = 0.132 / r = -0.03
WtPA-SM (winsorized)	M = 1.583 (SD = 2.114)	M = 1.707 (SD = 2.119)	W = 5318030.00 / p < 0.001 / r = -0.31
WhatsApp-SENT (winsorized)	M = 1372.013 (SD = 1689.835)	M = 1524.635 (SD = 1681.132)	W = 92284.00 / p < 0.001 / r = -Inf
WhatsApp-RECV (winsorized)	M = 2730.094 (SD = 3100.514)	M = 2751.285 (SD = 3027.789)	W = 61740.00 / p < 0.001 / r = -Inf
Correlations with time
	Month since study release	Month since study release (m)	Month since study release (f)
WtP	rs = -0.020 / p = 0.280	rs = -0.043 / p = 0.151	rs = -0.004 / p = 0.849
WtP Questions 1	rs = -0.010 / p = 0.574	rs = -0.035 / p = 0.239	rs = 0.007 / p = 0.764
WtP Questions 2	rs = -0.019 / p = 0.305	rs = -0.023 / p = 0.435	rs = -0.018 / p = 0.459
WtP Questions 3	rs = -0.001 / p = 0.969	rs = -0.031 / p = 0.291	rs = 0.020 / p = 0.395
WtP Questions 4	rs = -0.029 / p = 0.119	rs = -0.041 / p = 0.163	rs = -0.022 / p = 0.349
WtPA-MSG (winsorized)	rs = 0.016 / p = 0.401	rs = 0.011 / p = 0.717	rs = 0.018 / p = 0.454
WtPA-SM (winsorized)	rs = -0.005 / p = 0.802	rs = -0.041 / p = 0.165	rs = 0.017 / p = 0.485
WhatsApp-SENT (winsorized)	rs = -0.026 / p = 0.157	rs = -0.011 / p = 0.721	rs = -0.039 / p = 0.099
WhatsApp-RECV (winsorized)	rs = -0.034 / p = 0.069	rs = -0.034 / p = 0.258	rs = -0.035 / p = 0.135
